# Supplementary material for: Vertical Transmission of Diverse Cultivation-Recalcitrant Endophytic Bacteria Elucidated Using Watermelon Seed Embryos
Source: Front Microbiol. 2021 Nov 15;12:635810. doi: 10.3389/fmicb.2021.635810 (PMC8634838; doi:10.3389/fmicb.2021.635810)
Supplement: Supplementary Dataset 1 — OTU abundance at genera level in watermelon seed embryo (MG37) and in vitro derived seedlings (MG41). [file Data_Sheet_1.xlsx]

## Sheet: Genus level
DATASET 1. OTU abunance in watermelon seed kernel (MG37) versus embryo-derived in vitro seedlings (MG41) at genus level
Taxonomy (Phyla to Genera)	Seed kernel (MG37)	In vitro seedling (MG41)
p__Firmicutes;c__Clostridia;f__Ruminococcaceae;g__	0.393	0.387
p__Firmicutes;c__Clostridia;f__;g__	0.034	0.088
p__Firmicutes;c__Clostridia;f__Lachnospiraceae;g__Dorea	0.004	0.064
p__Firmicutes;c__Erysipelotrichi;f__Erysipelotrichaceae;g__[Eubacterium]	0.003	0.049
p__Firmicutes;c__Clostridia;f__Clostridiaceae;g__	0.059	0.015
p__Firmicutes;c__Clostridia;f__Lachnospiraceae;g__	0.008	0.009
p__Firmicutes;c__Clostridia;f__Ruminococcaceae;g__Faecalibacterium	0.056	0.002
p__Firmicutes;c__Clostridia;f__Lachnospiraceae;g__Blautia	0.042	0.002
p__Firmicutes;c__Clostridia;;f__Lachnospiraceae;g__Coprococcus	0.027	0.043
p__Firmicutes;c__Clostridia;f__[Tissierellaceae];g__Tissierella_Soehngenia	0.002	0.001
p__Firmicutes;c__Clostridia;f__Veillonellaceae;g__Dialister	0.014	0.024
p__Firmicutes;c__Clostridia;f__Ruminococcaceae;g__Ruminococcus	0.015	0.015
p__Firmicutes;c__Clostridia;f__Clostridiaceae;g__Clostridium	0.031	0.012
p__Firmicutes;c__Erysipelotrichi;f__Erysipelotrichaceae;g__Bulleidia	0.026	0.001
p__Firmicutes;c__Clostridia;f__Peptostreptococcaceae;g__	0.013	0.003
p__Firmicutes;c__Clostridia;f__Ruminococcaceae;g__Oscillospira	0.008	0.003
p__Firmicutes;c__Clostridia;f__Veillonellaceae;g__	0.004	0.001
p__Firmicutes;c__Clostridia;f__Veillonellaceae;g__Mitsuokella	0.007	0.001
p__Firmicutes;c__Bacilli;f__Streptococcaceae;g__Streptococcus	0.002	0.003
p__Firmicutes;c__Clostridia;f__Lachnospiraceae;g__[Ruminococcus]	0.001	0.01
p__Firmicutes;c__Clostridia;f__[Mogibacteriaceae];g__	0.001	0.001
p__Firmicutes;c__Erysipelotrichi;f__Erysipelotrichaceae;g__Catenibacterium	0.023
p__Firmicutes;c__Clostridia;f__Lachnospiraceae;g__Lachnobacterium	0.002	0.118
p__Firmicutes;c__Clostridia;f__Lachnospiraceae;g__Roseburia	0.007	0.011
p__Firmicutes;c__Bacilli;f__Lactobacillaceae;g__Lactobacillus	0.006	0.002
p__Firmicutes;c__Clostridia;f__Veillonellaceae;g__Megasphaera	0.005	0.001
p__Firmicutes;c__Clostridia;f__Veillonellaceae;g__Megamonas	0.001
p__Firmicutes;c__Clostridia;f__Lachnospiraceae;g__Anaerostipes		0.002
p__Firmicutes;c__Clostridia;f__Christensenellaceae;g__		0.002
p__Firmicutes;c__Bacilli;f__Bacillaceae;g__Bacillus		0.001
p__Firmicutes;c__Bacilli;f__Paenibacillaceae;g__Paenibacillus		0.001
p__Firmicutes;c__Bacilli;f__Thermoactinomycetaceae;g__		0.001
p__Firmicutes;c__Bacilli;f__Lactobacillaceae;g__Lactobacillus		0.001
p__Firmicutes;c__Clostridia;f__Christensenellaceae;g__Christensenella		0.001
p__Firmicutes;c__Clostridia;f__Lachnospiraceae;g__Lachnospira		0.001
p__Firmicutes;c__Clostridia;f__Peptococcaceae;g__Peptococcus		0.001
p__Firmicutes;c__Clostridia;f__Veillonellaceae;g__		0.001
p__Proteobacteria;c__Gammaproteobacteria;f__Enterobacteriaceae;g__	0.088	0.017
p__Proteobacteria;c__Betaproteobacteria;f__Alcaligenaceae;g__Achromobacter	0.002	0.003
p__Proteobacteria;c__Betaproteobacteria;f__Alcaligenaceae;g__Kerstersia	0.001	0.002
p__Proteobacteria;c__Gammaproteobacteria;f__Enterobacteriaceae;g__Proteus	0.003	0.006
p__Proteobacteria;c__Gammaproteobacteria;f__;g__	0.001
p__Proteobacteria;c__Gammaproteobacteria;f__Halomonadaceae;g__Halomonas		0.053
p__Proteobacteria;c__Betaproteobacteria;f__Alcaligenaceae;g__	0.005	0.002
p__Proteobacteria;c__Betaproteobacteria;f__Alcaligenaceae;g__Sutterella	0.001	0.001
p__Proteobacteria;c__Gammaproteobacteria;f__Pseudomonadaceae;g__Pseudomonas	0.001	0.003
p__Proteobacteria;c__Alphaproteobacteria;g__		0.001
p__Proteobacteria;c__Alphaproteobacteria;f__Sphingomonadaceae;g__Sphingomonas		0.006
p__Proteobacteria;c__Betaproteobacteria;f__Alcaligenaceae;g__Rhodospirillum		0.001
p__Proteobacteria;c__Deltaproteobacteria;f__Bacteriovoracaceae;g__Bacteriovorax		0.004
p__Proteobacteria;c__Deltaproteobacteria;f__Desulfobacteraceae;g__Desulfococcus		0.002
p__Proteobacteria;c__Gammaproteobacteria;f__;g__		0.003
p__Proteobacteria;c__Alphaproteobacteria;f__Bradyrhizobiaceae;g__		0.001
p__Proteobacteria;c__Alphaproteobacteria;f__Rhodobacteraceae;g__		0.001
p__Proteobacteria;c__Alphaproteobacteria;f__;g__		0.001
p__Proteobacteria;c__Alphaproteobacteria;f__;g__		0.001
p__Proteobacteria;c__Alphaproteobacteria;f__Sphingomonadaceae;g__		0.001
p__Proteobacteria;c__Betaproteobacteria;f__;g__		0.001
p__Proteobacteria;c__Betaproteobacteria;f__;g__		0.001
p__Proteobacteria;c__Betaproteobacteria;f__Oxalobacteraceae;g__Oxalobacter		0.001
p__Proteobacteria;c__Betaproteobacteria;f__Neisseriaceae;g__Neisseria		0.001
p__Proteobacteria;c__Deltaproteobacteria;f__Desulfobulbaceae;g__		0.001
p__Proteobacteria;c__Deltaproteobacteria;f__Desulfovibrionaceae;g__		0.001
p__Proteobacteria;c__Deltaproteobacteria;f__;g__		0.001
p__Proteobacteria;c__Gammaproteobacteria;f__[Marinicellaceae];g__		0.001
p__Bacteroidetes;c__Bacteroidia;f__Bacteroidaceae;g__Bacteroides	0.02
p__Bacteroidetes;c__Bacteroidia;f__Prevotellaceae;g__Prevotella	0.018
p__Bacteroidetes;c__Bacteroidia;f__Porphyromonadaceae;g__Parabacteroides	0.011
p__Bacteroidetes;c__Bacteroidia;f__S24-7;g__	0.001
p__Bacteroidetes;c__Bacteroidia;f__[Paraprevotellaceae];g__[Prevotella]	0.001
p__Bacteroidetes;c__Bacteroidia;f__Rikenellaceae;g__	0.009
p__Bacteroidetes;c__Bacteroidia;f__[Odoribacteraceae];g__Butyricimonas	0.001
p__Bacteroidetes;c__Bacteroidia;f__SB-1;g__		0.001
p__Bacteroidetes;c__Flavobacteriia;f__Flavobacteriaceae;g__Flavobacterium		0.001
p__Actinobacteria;c__Coriobacteriia;f__Coriobacteriaceae;g__	0.021	0.001
p__Actinobacteria;c__Actinobacteria;f__Bifidobacteriaceae;g__Bifidobacterium	0.011	0.002
p__Actinobacteria;c__Coriobacteriia;f__Coriobacteriaceae;g__Collinsella	0.014
p__Actinobacteria;c__Coriobacteriia;f__Coriobacteriaceae;g__Slackia	0.002
p__Actinobacteria;c__Acidimicrobiia;f__C111;g__		0.001
p__Actinobacteria;c__Actinobacteria;f__Microbacteriaceae;g__		0.001
p__Actinobacteria;c__Actinobacteria;f__Microbacteriaceae;g__Candidatus Aquiluna		0.001
p__Tenericutes;c__Mollicutes;f__;g__		0.004
p__Tenericutes;c__Mollicutes;f__;g__	0.001
p__Tenericutes;c__Mollicutes;f__Anaeroplasmataceae;g__		0.001
p__Tenericutes;c__Mollicutes;f__Mycoplasmataceae;g__Candidatus Hepatoplasma		0.001
p__Tenericutes;c__RF3;f__;g__		0.001
p__TM7;c__TM7-3;f__;g__	0.001
p__TM7;c__TM7-3;f__F16;g__		0.002
p__Cyanobacteria;c__4C0d-2;f__;g__		0.001
p__Cyanobacteria;c__Synechococcophycideae;f__Synechococcaceae;g__Synechococcus		0.001
p__Fusobacteria;c__Fusobacteriia;f__Fusobacteriaceae;g__Fusobacterium		0.001
p__Acidobacteria;c__BPC102;f__;g__		0.001
p__Chloroflexi;c__Anaerolineae;f__Anaerolinaceae;g__Anaerolinea		0.001
p__Chloroflexi;c__Anaerolineae;f__;g__		0.001
p__Chloroflexi;c__S085;f__;g__		0.001
p__Fusobacteria;c__Fusobacteriia;f__Fusobacteriaceae;g__Psychrilyobacter		0.001
p__Nitrospirae;c__Nitrospira;f__[Thermodesulfovibrionaceae];g__		0.001
p__Spirochaetes;c__MVP-15;f__;g__		0.001
