# Supplementary material for: Vertical Transmission of Diverse Cultivation-Recalcitrant Endophytic Bacteria Elucidated Using Watermelon Seed Embryos
Source: Front Microbiol. 2021 Nov 15;12:635810. doi: 10.3389/fmicb.2021.635810 (PMC8634838; doi:10.3389/fmicb.2021.635810)
Supplement: Supplementary Dataset 2 — OTU abundance at class level in different cultivars of watermelon. [file Data_Sheet_2.xlsx]

## Sheet: CLASS
DATASET 2. Watermelon 4 cvs OTU Distbution at class level
Taxonomy	Arka Manik (MG45)	Arka Muthu (MG46)	Madhubala (MG47)	SS-455 (MG48)
k__Bacteria;p__Firmicutes;c__Clostridia	0.319	0.503	0.401	0.453
k__Bacteria;p__Proteobacteria;c__Betaproteobacteria	0.474	0.25	0.341	0.069
k__Bacteria;p__Bacteroidetes;c__Bacteroidia	0.089	0.058	0.024	0.136
k__Bacteria;p__Firmicutes;c__Erysipelotrichi	0.053	0.017	0.142	0.006
k__Bacteria;p__Proteobacteria;c__Gammaproteobacteria	0.006	0.031	0.001	0.128
k__Bacteria;p__Actinobacteria;c__Actinobacteria	0.02	0.021	0.048	0.056
k__Bacteria;p__Proteobacteria;c__Alphaproteobacteria	0.004	0.068	0.003	0.051
k__Bacteria;p__Actinobacteria;c__Coriobacteriia	0.029	0.005	0.006	0.001
k__Bacteria;p__Bacteroidetes;c__Sphingobacteriia				0.033
k__Bacteria;p__Firmicutes;c__Bacilli	0.002	0.021	0.002	0.005
k__Bacteria;p__Bacteroidetes;c__[Saprospirae]				0.029
k__Bacteria;p__Elusimicrobia;c__Elusimicrobia			0.016
k__Bacteria;p__Tenericutes;c__Mollicutes	0.001	0.003	0.01	0.002
k__Bacteria;p__Proteobacteria;c__Deltaproteobacteria		0.003		0.005
k__Bacteria;p__TM7;c__TM7-3	0.003	0.001		0.005
k__Bacteria;p__Acidobacteria;c__Holophagae				0.002
k__Bacteria;p__Acidobacteria;c__Solibacteres		0.001		0.001
k__Bacteria;p__Actinobacteria;c__Acidimicrobiia		0.001		0.002
k__Bacteria;p__Armatimonadetes;c__OS-L		0.002
k__Bacteria;p__OP1;c__OPB14		0.002
k__Bacteria;p__Proteobacteria;c__Epsilonproteobacteria				0.004
k__Bacteria;p__Spirochaetes;c__Spirochaetes			0.004
k__Bacteria;p__Acidobacteria;c__Acidobacteriia				0.001
k__Bacteria;p__Actinobacteria;c__		0.001
k__Bacteria;p__Actinobacteria;c__Rubrobacteria
k__Bacteria;p__Actinobacteria;c__Thermoleophilia				0.001
k__Bacteria;p__Bacteroidetes;c__Cytophagia				0.001
k__Bacteria;p__Chloroflexi;c__Anaerolineae		0.001
k__Bacteria;p__Chloroflexi;c__Chloroflexi		0.001
k__Bacteria;p__Chloroflexi;c__Dehalococcoidetes		0.001		0.001
k__Bacteria;p__Chloroflexi;c__Ktedonobacteria				0.001
k__Bacteria;p__Chloroflexi;c__TK17				0.001
k__Bacteria;p__Chloroflexi;c__Thermomicrobia
k__Bacteria;p__Cyanobacteria;c__Oscillatoriophycideae		0.001
k__Bacteria;p__Nitrospirae;c__Nitrospira		0.001
k__Bacteria;p__OD1;c__		0.001
k__Bacteria;p__OP8;c__OP8_1		0.002
k__Bacteria;p__OP9;c__OPB46		0.001
k__Bacteria;p__WPS-2;c__				0.001
k__Bacteria;p__[Thermi];c__Deinococci		0.001
